# Supplementary material for: Impact of M-POSS on Selected Properties of Experimental Methacrylate Matrices and Composites
Source: Materials (Basel). 2026 Mar 23;19(6):1261. doi: 10.3390/ma19061261 (PMC13028024; doi:10.3390/ma19061261)
Supplement: Supplementary file 1 [file materials-19-01261-s001.zip]

Archive with 1 entries (1 files):
- materials-4201186-supplementary.xlsx
