# Supplementary material for: Impact of M-POSS on Selected Properties of Experimental Methacrylate Matrices and Composites
Source: Materials (Basel). 2026 Mar 23;19(6):1261. doi: 10.3390/ma19061261 (PMC13028024; doi:10.3390/ma19061261)
Supplement: Supplementary file 1 [file materials-19-01261-s001.zip › materials-4201186-supplementary.xlsx]

## Sheet: FM
M-POSS content [wt.%]	Mean	Median	Min	Max	lower quartile	upper quartile	standard deviation	IQR
0	4174.29	4170	4050	4420	4050	4210	160	124.614
0.5	4037.14	3980	3810	4510	3910	4080	170	227.429
2	3745.71	3760	3490	3970	3670	3850	180	150.428
10	3672.86	3580	3410	3940	3530	3890	360	208.863
15	3514.29	3590	3170	3670	3370	3660	290	186.892

## Sheet: FS
M-POSS content [wt.%]	Mean	Median	Min	Max	lower quartile	upper quartile	standard deviation	IQR
0	66.8857	68.7	49.5	89.4	57.4	68.8	11.4	12.3206
0.5	76.4143	74.7	64.8	89	72	81.2	9.2	7.73702
2	76.7857	79.3	64.8	82.9	69.2	82.8	13.6	7.15622
10	61.4429	59.8	47.1	77	52.3	69.4	17.1	10.4554
15	67.8286	69.7	53.4	83.7	59.3	70.3	11	9.55854

## Sheet: HV
M-POSS content [wt.%]	Mean	Median	Min	Max	lower quartile	upper quartile	standard deviation	IQR
0	34.4444	34	31	43	33	34	1	3.50397
0,5	33.7778	34	32	35	33	34	1	0.971825
2	32.8889	33	32	34	33	33	0	0.600925
10	35.2222	35	33	38	35	36	1	1.39443
15	32.2222	32	30	34	31	34	3	1.56347

## Sheet: DTS
M-POSS content [wt.%]	Mean	Median	Min	Max	lower quartile	upper quartile	standard deviation	IQR
0	37.4889	37.64	31.1	43.11	37.15	37.77	0.62	3.64005
0.5	32.0922	33.72	20.21	37.37	30.3	35.63	5.33	5.2881
2	33.0867	34.52	24.01	38.7	31.39	36.79	5.4	5.17524
10	31.4389	32.94	20.36	36.94	27.86	35.3	7.44	5.35044
15	31.1311	32.06	24.03	37.38	27.3	34.62	7.32	4.55338
